# Supplementary material for: SMARCD3 Overexpression Promotes Epithelial–Mesenchymal Transition in Gastric Cancer
Source: Cancers (Basel). 2024 Jun 20;16(12):2282. doi: 10.3390/cancers16122282 (PMC11201906; doi:10.3390/cancers16122282)
Supplement: Supplementary file 1 [file cancers-16-02282-s001.zip]

Archive with 1 entries (1 files):
- cancers-3034334-supplementary.pdf
